# Supplementary material for: Bioconversion of Pinoresinol Diglucoside and Pinoresinol from Substrates in the Phenylpropanoid Pathway by Resting Cells of Phomopsis sp.XP-8
Source: PLoS One. 2015 Sep 2;10(9):e0137066. doi: 10.1371/journal.pone.0137066 (PMC4557914; doi:10.1371/journal.pone.0137066)
Supplement: S1 File — (XLSX) [file pone.0137066.s004.xlsx]

## Sheet: Datas of table 1 and table2
Table 1											Table 2
		Substrate (7.0mmol/L)	Dry cell weight (g/L)			mean value	standard deviation					Substrate (7.0mmol/L)	Dry cell weight (g/L)			mean value	standard deviation
		black control	1.14	1.28	1.44	1.29	0.15					black control	0.89	1.05	1.12	1.02	0.12
		Leu	1.46	1.58	1.7	1.58	0.12					Leu	1.11	1.22	1.31	1.21	0.1
		Thr	1.36	1.56	1.68	1.54	0.16					Thr	1.01	1.15	1.24	1.13	0.12
		Lys	1.6	1.61	1.61	1.61	0.1					Lys	1.16	1.33	1.44	1.31	0.14
		Phe	1.96	2.13	2.26	2.12	0.15					Phe	1.65	1.81	1.89	1.78	0.12
		Tyr	1.88	1.98	2.18	2.01	0.15					Tyr	1.51	1.65	1.75	1.64	0.12
		Trp	1.78	1.88	2.01	1.89	0.12					Trp	1.42	1.56	1.69	1.56	0.14
		His	2.06	2.15	2.34	2.18	0.14					His	1.68	1.81	1.96	1.82	0.14
		Substrate (7.0mmol/L)	Production of PDG (mg/L)			mean value	standard deviation					Substrate (7.0mmol/L)	Production of Pin(mg/L)			mean value	standard deviation
		black control	0	0	0	0	0					black control	0	0	0	0	0
		Leu	1.72	1.96	1.98	1.89	0.14					Leu	0	0	0	0	0
		Thr	0	0	0	0	0					Thr	0	0	0	0	0
		Lys	0	0	0	0	0					Lys	0	0	0	0	0
		Phe	3.64	3.81	3.96	3.8	0.16					Phe	9.64	9.97	10.44	10.02	0.4
		Tyr	6.76	7.12	7.24	7.04	0.25					Tyr	2.72	2.88	3.16	2.92	0.22
		Trp	0	0	0	0	0					Trp	0	0	0	0	0
		His	0	0	0	0	0					His	0	0	0	0	0
		Substrate (7.0mmol/L)	Production of Pin (mg/L)			mean value	standard deviation
		black control	0.39	0.58	0.79	0.59	0.2
		Leu	5.62	5.85	6.01	5.83	0.2
		Thr	0	0	0	0	0
		Lys	0	0	0	0	0
		Phe	12.94	13.22	13.44	13.2	0.25
		Tyr	1.84	2.12	2.34	2.1	0.25
		Trp	0	0	0	0	0
		His	0	0	0	0	0

## Sheet: Phe as the substrate
	Phe as the substrates
7mmol/L Phe		Production of PDG(mg/L)									48h
	reaction time(h)	three points of the value			mean value	standard deviation					Substrates (mmol/L)		Production of PDG(mg/L)
	4	0.41	0.51	0.62	0.51	0.11							three points of the value			mean value	standard deviation
	8	0.44	0.62	0.81	0.62	0.19						1	0.97	1.11	0.87	0.98	0.12
	12	0.47	0.73	0.97	0.72	0.35						3	1.42	1.14	1.06	1.21	0.19
	16	0.69	1.18	1.75	1.21	0.53						5	2.01	1.58	1.52	1.7	0.3
	24	1.13	1.59	1.81	1.51	0.35						7	4.26	3.83	3.31	3.8	0.48
	32	1.79	2.31	2.44	2.18	0.34						9	3.28	3.03	2.89	3.07	0.2
	40	3.57	3.77	4.07	3.83	0.35						11	1.06	1.12	0.97	1.05	0.08
	48	3.62	3.96	4.49	4.02	0.44						13	1.12	0.91	0.76	0.93	0.18
	52	1.78	2.13	2.19	2.03	0.22
	56	0.79	1.32	1.81	1.31	0.51
	64	0.08	0.15	1.09	0.44	0.56
		Production of Pin (mg/L)									Substrates (mmol/L)		Production of Pin(mg/L)
	reaction time(h)	three points of the value			mean value	standard deviation							three points of the value			mean value	standard deviation
	4	0.89	1.03	1.13	1.02	0.12						1	1.88	1.04	1.01	1.31	0.49
	8	1.87	1.97	2.31	2.05	0.23						3	8.52	7.89	7.31	7.91	0.61
	12	3.59	4.07	4.36	4.01	0.39						5	11.88	11.58	11.49	11.65	0.2
	16	5.67	6.13	6.75	6.18	0.54						7	13.65	13.08	12.87	13.2	0.4
	24	6.72	7.17	7.26	7.05	0.29						9	11.51	12.01	12.88	12.13	0.69
	32	7.98	8.13	8.58	8.23	0.31						11	12.15	11.52	11.11	11.59	0.52
	40	12.98	13.12	13.47	13.19	0.25						13	11.89	11.02	10.38	11.1	0.76
	48	10.58	11.12	11.54	11.08	0.48
	52	7.87	8.02	8.17	8.02	0.15
	56	6.51	7.17	7.51	7.06	0.51
	64	4.38	5.07	5.49	4.98	0.56
		Production of p-coumaric acid (mg/L)									Substrates (mmol/L)		Production of p-coumaric acid (mg/L)
	reaction time(h)	three points of the value			mean value	standard deviation							three points of the value			mean value	standard deviation
	4	0.01	0.02	0.03	0.02	0.01						1	0.16	0.15	0.14	0.15	0.01
	8	0.09	0.11	0.11	0.1	0.01						3	0.22	0.21	0.18	0.2	0.02
	12	0.17	0.21	0.23	0.2	0.03						5	0.37	0.35	0.33	0.35	0.02
	16	0.28	0.31	0.32	0.3	0.02						7	0.46	0.46	0.44	0.45	0.02
	24	0.39	0.41	0.42	0.41	0.02						9	0.41	0.41	0.39	0.4	0.01
	32	0.54	0.57	0.58	0.56	0.02						11	0.36	0.34	0.36	0.35	0.01
	40	0.41	0.46	0.47	0.45	0.03						13	0.12	0.08	0.09	0.1	0.02
	48	0.38	0.41	0.42	0.4	0.02
	52	0.27	0.31	0.33	0.3	0.03
	56	0.17	0.21	0.23	0.2	0.03
	64	0	0.01	0.02	0.01	0.01
		Production of cinnamic acid (mg/L)									Substrates (mmol/L)		Production of cinnamic acid (mg/L)
	reaction time(h)	three points of the value			mean value	standard deviation							three points of the value			mean value	standard deviation
	4	1.12	1.19	1.29	1.2	0.09						1	2.12	2.13	1.98	2.1	0.08
	8	2.19	2.37	2.58	2.38	0.2						3	3.98	4.01	4.01	4	0.2
	12	3.17	3.68	3.97	3.61	0.41						5	7.13	7.34	7.72	7.4	0.3
	16	7.56	8.02	8.52	8.03	0.48						7	10.27	11.29	10.84	10.8	0.51
	24	9.79	10.04	10.32	10.05	0.27						9	10.23	9.82	9.96	10	0.21
	32	12.76	12.69	13.25	12.9	0.31						11	9.12	8.98	8.99	9.03	0.08
	40	7.51	7.76	8.12	7.8	0.31						13	7.22	6.83	7.01	7.01	0.2
	48	6.11	6.47	7.01	6.53	0.45
	52	5.86	6.07	6.24	6.06	0.19
	56	4.52	5.11	5.45	5.03	0.47
	64	3.56	4.12	4.81	4.16	0.63

## Sheet:  cinnamic acid as subsrates
Using cinnamic acid as the substrates
1.5mmol/L		Production of PDG(mg/L)							32h		Production of PDG(mg/L)
	reaction time(h)	three points of the value			mean value	standard deviation				Substrates (mmol/L)	three points of the value			mean value	standard deviation
	4	0	0	0	0	0				0.5	1.61	1.31	1.01	1.31	0.3
	8	0.35	0.45	0.72	0.51	0.19				1	1.82	1.55	1.46	1.61	0.19
	12	1.01	1.13	1.52	1.22	0.27				1.5	3.88	4.24	4.49	4.2	0.31
	16	1.32	1.48	1.71	1.5	0.2				2	4.01	3.79	3.61	3.8	0.2
	20	1.76	1.81	2.11	1.89	0.19				2.5	3.12	2.89	2.72	2.91	0.2
	24	2.57	2.71	3.18	2.82	0.32
	28	3.32	3.52	3.72	3.52	0.2
	32	3.88	4.24	4.49	4.2	0.31
	36	3.72	3.88	4.12	3.91	0.2
	40	2.88	3.12	3.24	3.08	0.18
		Production of Pin(mg/L)									Production of Pin(mg/L)
	reaction time(h)	three points of the value			mean value	standard deviation				Substrates (mmol/L)	three points of the value			mean value	standard deviation
	4	0.39	0.56	0.55	0.5	0.1				0.5	6.76	6.01	6.01	6.26	0.43
	8	1.64	1.21	1.06	1.3	0.3				1	8.62	8.31	8.02	8.31	0.3
	12	3.87	3.12	3.52	3.5	0.38				1.5	14.52	14.21	14.01	14.2	0.4
	16	5.55	5.76	6.12	5.81	0.29				2	12.55	12.11	12.01	12.22	0.29
	20	7.72	8.12	7.89	7.91	0.2				2.5	11.32	11.06	10.88	11.09	0.22
	24	10.66	10.34	11.11	10.7	0.39
	28	12.82	12.42	12.35	12.53	0.25
	32	14.66	14.01	13.94	14.2	0.4
	36	12.55	12.11	12.01	12.22	0.29
	40	11.6	11.6	11.3	11.5	0.17
		Production of p -coumaric acid(mg/L)									Production of p-coumaric acid (mg/L)
	reaction time(h)	three points of the value			mean value	standard deviation				Substrates (mmol/L)	three points of the value			mean value	standard deviation
	4	0.3	0.2	0.1	0.2	0.1				0.5	3.52	3.02	3.12	3.22	0.26
	8	1.31	1.22	1.15	1.22	0.08				1	7.81	7.53	7.22	7.52	0.3
	12	3.98	3.81	3.61	3.8	0.19				1.5	9.98	9.84	9.52	9.78	0.24
	16	7.21	6.89	6.72	6.94	0.25				2	9.21	8.78	8.71	8.9	0.27
	20	7.32	7.01	6.96	7.1	0.2				2.5	8.43	8.12	8.04	8.2	0.21
	24	8.94	8.49	8.41	8.61	0.29
	28	12.02	11.92	11.51	11.82	0.27
	32	10.01	9.81	9.61	9.81	0.2
	36	9.98	9.84	9.52	9.78	0.24
	40	7.06	6.98	6.78	6.94	0.14

## Sheet: p -coumaric acid as substrates
Using p -coumaric acid as the substrates
1mmol/L p -coumaric acid		Production of PDG(mg/L)							24h		Production of PDG(mg/L)
	reaction time(h)	three points of the value			mean value	standard deviation				Substrates (mmol/L)	three points of the value			mean value	standard deviation
	4	0.08	0.11	0.43	0.21	0.19				0.5	1.01	1.22	1.41	1.21	0.2
	8	0.52	0.67	0.91	0.7	0.2				1	4.21	4.52	4.78	4.5	0.29
	12	0.88	1.12	1.61	1.2	0.37				1.5	4.01	4.22	4.43	4.22	0.21
	16	2.01	2.32	2.58	2.3	0.29				2	3.98	3.67	3.46	3.7	0.26
	20	2.92	3.12	3.61	3.22	0.36				2.5	3.21	3.56	3.81	3.52	0.3
	24	4.21	4.52	4.78	4.5	0.29
	28	3.97	4.13	4.52	4.21	0.28
	32	3.42	3.78	4.21	3.8	0.4
	36	3.02	3.22	3.41	3.21	0.2
	Production of Pin(mg/L)
	reaction time(h)	three points of the value			mean value	standard deviation					Production of Pin(mg/L)
	4	0.21	0.52	0.83	0.52	0.31				Substrates (mmol/L)	three points of the value			mean value	standard deviation
	8	2.31	2.67	3.11	2.7	0.4				0.5	7.32	7.12	7.52	7.32	0.2
	12	4.34	4.45	4.72	4.5	0.2				1	14.31	14.68	15.11	14.7	0.4
	16	7.18	7.56	8.12	7.62	0.47				1.5	14.67	14.32	14.03	14.34	0.32
	20	11.02	11.23	11.41	11.22	0.2				2	11.51	11.31	11.11	11.31	0.2
	24	14.31	14.68	15.11	14.7	0.4				2.5	8.51	8.23	7.98	8.24	0.27
	28	14.1	14.34	14.52	14.32	0.21
	32	13.32	13.79	13.99	13.7	0.34
	36	12.47	12.97	13.29	12.91	0.41

## Sheet: without glucose addition
Using Phe as the substrates
	48h
			Production of Pin(mg/L)
	Substrates (mmol/L)		three points of the value			mean value	standard deviation
		1	0.81	1.28	1.82	1.3	0.51
		3	5.31	5.89	6.41	5.87	0.55
		5	9.45	9.67	9.84	9.65	0.2
		7	9.78	10.26	10.56	10.2	0.39
		9	8.67	9.12	9.61	9.13	0.47
		11	8.06	8.57	9.21	8.61	0.58
		13	6.67	7.12	7.51	7.1	0.42
			Production of cinnamic acid(mg/L)
	Substrates (mmol/L)		three points of the value			mean value	standard deviation
		1	1.01	1.11	1.18	1.1	0.09
		3	1.84	2.01	2.23	2.03	0.2
		5	5.12	5.43	5.71	5.42	0.3
		7	7.51	7.73	8.16	7.8	0.33
		9	7.11	7.12	7.41	7.21	0.17
		11	6.21	6.28	6.42	6.3	0.11
		13	4.87	5.01	5.12	5	0.12
			Production of p -coumaric acid(mg/L)
	Substrates (mmol/L)		three points of the value			mean value	standard deviation
		1	0.06	0.07	0.08	0.07	0.01
		3	0.12	0.14	0.16	0.14	0.02
		5	0.29	0.31	0.33	0.31	0.02
		7	0.41	0.41	0.43	0.42	0.01
		9	0.34	0.34	0.35	0.35	0.01
		11	0.28	0.28	0.31	0.29	0.02
		13	0.07	0.07	0.11	0.08	0.02
Using cinnamic acid as the substrates
	48h
			Production of Pin(mg/L)
	Substrates (mmol/L)		three points of the value			mean value	standard deviation
		0.5	4.82	5.12	5.53	5.16	0.36
		1	7.13	7.52	7.79	7.48	0.33
		1.5	12.16	12.59	12.96	12.57	0.4
		2	11.02	11.21	11.52	11.25	0.25
		2.5	9.92	10.06	10.32	10.1	0.2
			Production of p-coumaric acid(mg/L)
	Substrates (mmol/L)		three points of the value			mean value	standard deviation
		0.5	2.91	3.13	3.52	3.19	0.3
		1	6.98	7.14	7.51	7.21	0.27
		1.5	8.11	8.08	8.42	8.2	0.19
		2	7.61	7.89	8.21	7.9	0.3
		2.5	6.01	6.22	6.38	6.2	0.19
Using p-coumaric acid as the substrates
	48h
			Production of Pin(mg/L)
	Substrates (mmol/L)		three points of the value			mean value	standard deviation
		0.5	6.89	7.12	7.33	7.11	0.22
		1	12.82	13.12	13.43	13.1	0.31
		1.5	12.42	12.78	12.93	12.71	0.26
		2	10.89	11.13	11.31	11.11	0.21
		2.5	6.41	6.69	6.97	6.69	0.28

## Sheet: Leu as the substrate
Using Leu as the substrates
Leu (mmol/L)	dry cell weight(g/L)			mean value	standard deviation			reaction time (h)	dry cell weight(g/L)			mean value	standard deviation
1	1.28	1.31	1.34	1.31	0.03			4	1.22	1.24	1.26	1.24	0.02
3	1.19	1.21	1.23	1.21	0.02			8	1.34	1.36	1.38	1.36	0.02
5	1.46	1.52	1.58	1.52	0.06			16	1.41	1.43	1.48	1.44	0.04
7	1.43	1.45	1.47	1.45	0.02			24	1.54	1.56	1.58	1.56	0.02
9	1.62	1.68	1.69	1.66	0.04			32	1.63	1.65	1.69	1.66	0.03
11	1.57	1.59	1.61	1.59	0.02			40	1.66	1.68	1.72	1.69	0.03
13	1.67	1.72	1.74	1.71	0.04			48	1.71	1.72	1.73	1.72	0.01
15	1.51	1.53	1.56	1.53	0.03			56	1.67	1.72	1.74	1.71	0.04
17	1.51	1.53	1.57	1.54	0.03			64	1.61	1.65	1.69	1.65	0.04
19	1.51	1.52	1.54	1.52	0.02
21	1.42	1.45	1.47	1.45	0.03
											56h
13mmol/L Leu		Production of PDG(mg/L)									Substrates (mmol/L)		Production of PDG(mg/L)
	reaction time(h)	three points of the value			mean value	standard deviation							three points of the value			mean value	standard deviation
	8	0.01	0.03	0.05	0.03	0.02						1	0.68	0.88	0.82	0.79	0.1
	16	0.57	0.69	0.78	0.68	0.1						3	0.88	1.01	1.23	1.04	0.17
	24	0.22	0.31	0.43	0.32	0.1						5	1.11	0.97	0.86	0.98	0.12
	32	0.09	0.18	0.29	0.19	0.1						7	1.12	1.37	1.72	1.4	0.3
	40	0.71	0.92	1.12	0.92	0.21						9	2.23	2.47	2.88	2.53	0.33
	48	3.04	3.24	2.89	3.06	0.18						11	2.72	2.96	3.12	2.93	0.2
	56	3.31	3.51	3.75	3.53	0.22						13	3.31	3.51	3.75	3.53	0.22
	64	2.72	3.14	3.32	3.06	0.31						15	2.62	2.88	3.01	2.84	0.2
	72	1.82	2.26	2.68	2.25	0.43						17	0.82	0.91	0.99	0.91	0.09
	80	1.89	2.08	2.31	2.09	0.21
											Substrates (mmol/L)		Production of Pin(mg/L)
		Production of Pin (mg/L)											three points of the value			mean value	standard deviation
	reaction time(h)	three points of the value			mean value	standard deviation						1	1.11	1.21	1.32	1.21	0.11
	8	0.46	0.44	0.47	0.46	0.02						3	2.71	2.92	3.12	2.91	0.21
	16	1.71	1.82	1.91	1.81	0.1						5	4.21	4.48	4.72	4.47	0.26
	24	2.62	2.98	3.46	3.02	0.4						7	5.52	5.89	6.44	5.95	0.46
	32	3.89	4.47	4.97	4.44	0.54						9	6.01	6.42	6.88	6.43	0.43
	40	5.32	5.81	6.28	5.84	0.5						11	6.47	6.99	7.46	6.97	0.5
	48	6.11	6.22	6.41	6.25	0.2						13	6.69	7.08	7.62	7.13	0.47
	56	6.69	7.08	7.62	7.13	0.47						15	5.33	5.77	6.12	5.74	0.4
	64	6.13	6.51	6.74	6.46	0.31						17	4.29	4.34	4.77	4.47	0.26
	72	4.88	5.26	5.67	5.27	0.4
	80	3.78	4.24	4.58	4.2	0.4
											Substrates (mmol/L)		Production of p-coumaric acid (mg/L)
		Production of p-coumaric acid (mg/L)											three points of the value			mean value	standard deviation
	reaction time(h)	three points of the value			mean value	standard deviation						1	0.03	0.04	0.05	0.04	0.01
	8	0.06	0.07	0.08	0.07	0.01						3	0.19	0.19	0.21	0.2	0.01
	16	0.07	0.07	0.08	0.07	0.01						5	0.29	0.31	0.33	0.31	0.02
	24	0.14	0.14	0.17	0.15	0.02						7	0.28	0.29	0.32	0.3	0.02
	32	0.41	0.41	0.44	0.42	0.02						9	0.39	0.39	0.4	0.39	0.01
	40	0.57	0.58	0.61	0.59	0.02						11	0.49	0.49	0.55	0.51	0.03
	48	0.59	0.61	0.63	0.61	0.02						13	0.51	0.51	0.55	0.52	0.02
	56	0.51	0.51	0.55	0.52	0.02						15	0.5	0.51	0.54	0.52	0.02
	64	0.47	0.48	0.49	0.48	0.01						17	0.18	0.19	0.21	0.19	0.02
	72	0.27	0.28	0.32	0.29	0.03
	80	0.1	0.11	0.12	0.11	0.01
											Substrates (mmol/L)		Production of cinnamic acid (mg/L)
		Production of cinnamic acid (mg/L)											three points of the value			mean value	standard deviation
	reaction time(h)	three points of the value			mean value	standard deviation						1	0.5	0.6	0.7	0.6	0.1
	8	1.59	1.61	1.63	1.61	0.02						3	0.62	0.82	0.98	0.81	0.18
	16	3.61	3.69	3.78	3.69	0.1						5	2.71	3.14	3.51	3.12	0.4
	24	6.11	6.72	7.24	6.69	0.57						7	3.41	3.89	4.43	3.91	0.51
	32	7.01	7.51	7.82	7.45	0.41						9	4.62	4.89	5.12	4.88	0.25
	40	9.01	9.51	9.89	9.47	0.44						11	5.21	5.52	5.71	5.48	0.25
	48	8.75	8.99	9.12	8.95	0.19						13	5.91	6.41	7.12	6.48	0.61
	56	5.91	6.41	7.12	6.48	0.61						15	4.34	4.99	5.33	4.89	0.5
	64	5.12	5.33	5.72	5.4	0.3						17	2.12	2.22	2.47	2.27	0.18
	72	4.32	4.77	5.12	4.74	0.4
	80	3.67	4.01	4.42	4.03	0.38
											Substrates (mmol/L)		Production of Phe (mg/L)
													three points of the value			mean value	standard deviation
												1	84.12	85.23	86.31	85.22	1.1
												3	81.32	82.61	83.64	82.52	1.16
		Production of Phe (mg/L)										5	77.89	78.91	79.92	78.91	1.02
	reaction time(h)	three points of the value			mean value	standard deviation						7	68.11	69.31	70.05	69.21	1.15
	8	79.1	80.4	81.2	80.23	1.06						9	67.21	68.34	69.35	68.3	1.07
	16	74.4	75.6	76.5	75.5	1.07						11	64.21	65.31	66.38	65.3	1.08
	24	68.92	71.01	70.15	70.03	1.05						13	61.62	62.51	63.44	62.52	0.91
	32	59.11	59.82	61.32	60.08	1.13						15	49.21	51.32	50.41	50.31	1.06
	40	55.02	56.31	57.14	56.15	1.07						17	56.77	57.98	58.92	57.89	1.08
	48	51.12	52.41	53.41	52.31	1.15
	56	61.62	62.51	63.44	62.52	0.91
	64	68.21	69.13	70.33	69.22	1.06
	72	59.01	60.13	61.12	60.08	1.05
	80	58.72	59.21	57.11	58.34	1.1

## Sheet: Tyr as the substrate
	Phe as the substrates
7mmol/L Tyr		Production of PDG(mg/L)							48h
	reaction time(h)	three points of the value			mean value	standard deviation			Substrates (mmol/L)		Production of PDG(mg/L)
	8	0.72	1.12	1.31	1.05	0.3					three points of the value			mean value	standard deviation
	16	3.97	4.22	4.51	4.23	0.27				1	1.12	1.38	1.58	1.36	0.23
	24	5.92	6.12	6.47	6.17	0.28				3	3.73	4.21	4.34	4.09	0.32
	32	6.36	6.51	6.98	6.62	0.32				5	6.13	6.44	6.72	6.43	0.3
	40	6.74	7.08	7.31	7.04	0.29				7	7.11	7.27	7.72	7.37	0.3
	48	7.11	7.27	7.72	7.37	0.31				9	6.31	6.64	6.91	6.62	0.3
	56	5.98	6.22	6.44	6.21	0.23
		Production of Pin (mg/L)							Substrates (mmol/L)		Production of Pin(mg/L)
	reaction time(h)	three points of the value			mean value	standard deviation					three points of the value			mean value	standard deviation
	8	0	0.1	0.3	0.13	0.15				1	0.36	0.56	0.82	0.58	0.23
	16	0.21	0.02	0.46	0.23	0.22				3	1.33	1.68	1.73	1.58	0.22
	24	0.76	1.12	1.45	1.11	0.34				5	1.92	2.01	2.31	2.08	0.2
	32	1.44	1.72	2.21	1.79	0.39				7	3.51	3.88	4.18	3.86	0.33
	40	1.92	2.11	2.32	2.1	0.2				9	0.88	1.01	1.18	1.02	0.15
	48	3.51	3.88	4.18	3.86	0.33
	56	1.82	2.01	2.19	2	0.19
		Production of p-coumaric acid (mg/L)							Substrates (mmol/L)		Production of p-coumaric acid (mg/L)
	reaction time(h)	three points of the value			mean value	standard deviation					three points of the value			mean value	standard deviation
	8	0.92	1.12	1.51	1.2	0.3				1	2.01	2.33	2.61	2.32	0.3
	16	8.33	8.78	8.98	8.7	0.3				3	6.12	6.44	6.72	6.42	0.3
	24	9.72	10.13	10.37	10.07	0.33				5	10.72	11.08	11.42	11.07	0.35
	32	12.51	12.78	13.12	12.8	0.31				7	12.01	12.33	12.62	12.3	0.3
	40	12.12	12.39	12.71	12.4	0.3				9	10.98	11.13	11.51	11.21	0.27
	48	12.01	12.33	12.62	12.32	0.31
	56	11.33	11.61	11.92	11.62	0.29

## Sheet: protein and enzyme activities
标准曲线
吸光值	蛋白含量（μg）
0	0
0.171	20
0.315	40
0.487	60
0.621	80
0.776	100
Using Phe as the substrates
									PAL						C4H					4CL
Phe (mmol/L)_	Protein concentration(mg/mL)			mean value	standard deviation		Absorbance(290 nm)			mean value	STADE	Absorbance( 340 nm )			mean value	STADE	Absorbance( 333 nm )			mean value	STADE		PAL(U/mg)	STADE	C4H(U/mg)	STADE	4CL(U/mg)	STADE
1	0.26	0.26	0.24	0.25	0.01		0.076	0.075	0.074	0.075	0.001	0.025	0.026	0.024	0.025	0.001	0.051	0.051	0.049	0.05	0.001		30	12	10	12	20	12
3	0.25	0.24	0.25	0.25	0.01		0.301	0.299	0.301	0.3	0.001	0.174	0.175	0.176	0.175	0.001	0.201	0.201	0.199	0.2	0.001		120	11	70	11	80	11
5	0.26	0.25	0.26	0.26	0.01		0.755	0.754	0.753	0.754	0.001	0.253	0.252	0.251	0.252	0.001	0.391	0.391	0.389	0.39	0.001		290	11	97	11	150	11
7	0.3	0.28	0.31	0.297	0.02		1.011	1.013	1.007	1.01	0.003	0.49	0.491	0.496	0.493	0.003	0.797	0.803	0.799	0.8	0.003		340	13	166.1	13	269.2	13
9	0.28	0.28	0.26	0.27	0.01		0.895	0.893	0.894	0.894	0.001	0.271	0.271	0.269	0.27	0.001	0.413	0.414	0.415	0.414	0.001		331	12	100	12	153.5	12
11	0.28	0.27	0.28	0.28	0.01		0.783	0.784	0.785	0.784	0.001	0.27	0.271	0.27	0.27	0.001	0.522	0.523	0.522	0.522	0.001		280	11	96.6	11	186.6	11
13	0.26	0.24	0.24	0.25	0.01		0.551	0.551	0.549	0.55	0.001	0.174	0.175	0.176	0.175	0.001	0.374	0.375	0.376	0.375	0.001		220	14	70	14	150	14
									PAL						C4H					4CL
Time (h)	Protein concentration(mg/mL)			mean value	standard deviation		Absorbance(290 nm)			mean value	STADE	Absorbance( 340 nm )			mean value	STADE	Absorbance( 333 nm )			mean value	STADE		PAL(U/mg)	STADE	C4H(U/mg)	STADE	4CL(U/mg)	STADE
8	0.16	0.18	0.18	0.17	0.01		0.254	0.255	0.256	0.255	0.001	0.171	0.171	0.169	0.17	0.001	0.189	0.188	0.187	0.187	0.001		150	10	100	10	110	10
12	0.18	0.2	0.21	0.2	0.02		0.322	0.321	0.318	0.32	0.002	0.222	0.221	0.218	0.22	0.002	0.241	0.238	0.241	0.24	0.002		160	9	110	9	120	9
16	0.22	0.24	0.22	0.23	0.01		0.643	0.644	0.644	0.644	0.001	0.3	0.299	0.298	0.299	0.001	0.346	0.345	0.344	0.345	0.001		280	8	130	8	150	8
20	0.22	0.22	0.24	0.23	0.01		0.829	0.829	0.827	0.828	0.001	0.323	0.322	0.321	0.322	0.001	0.393	0.393	0.394	0.393	0.001		360	13	140	13	171	13
24	0.24	0.24	0.26	0.25	0.01		0.927	0.926	0.926	0.926	0.001	0.417	0.416	0.415	0.416	0.001	0.467	0.466	0.466	0.466	0.001		370.3	12	166.3	12	186.3	12
28	0.22	0.22	0.23	0.22	0.01		0.837	0.836	0.836	0.836	0.001	0.397	0.396	0.396	0.396	0.001	0.463	0.462	0.461	0.462	0.001		380	12	180	12	210	12
32	0.26	0.26	0.28	0.27	0.01		1.054	1.053	1.053	1.053	0.001	0.504	0.503	0.503	0.503	0.001	0.595	0.594	0.593	0.594	0.001		390	11	186.3	11	220	11
40	0.3	0.28	0.31	0.3	0.02		1.024	1.021	1.018	1.021	0.003	0.501	0.497	0.496	0.4983	0.003	0.811	0.808	0.805	0.808	0.003		340	14	166.1	14	269.2	14
48	0.28	0.28	0.31	0.29	0.02		0.931	0.928	0.925	0.928	0.003	0.437	0.436	0.432	0.435	0.003	0.728	0.726	0.722	0.725	0.003		320	15	150	15	250	15
56	0.24	0.24	0.26	0.25	0.01		0.652	0.651	0.649	0.65	0.002	0.352	0.351	0.348	0.35	0.002	0.502	0.501	0.499	0.5	0.002		260	16	140	16	200	16
64	0.26	0.26	0.24	0.25	0.01		0.297	0.296	0.296	0.296	0.001	0.274	0.272	0.274	0.273	0.001	0.353	0.352	0.351	0.352	0.001		118.2	11	109.1	11	140.9	11
72	0.21	0.22	0.22	0.22	0.01		0.253	0.253	0.252	0.253	0.001	0.236	0.235	0.235	0.235	0.001	0.305	0.304	0.303	0.304	0.001		115	9	107	9	138	9
Using Leu as the substrates								PAL					C4H					4CL
Leu (mmol/L)	Protein concentration(mg/mL)			mean value	standard deviation		Absorbance(290 nm)			mean value	STADE	Absorbance( 340 nm )			mean value	STADE	Absorbance( 333 nm )			mean value	STADE		PAL(U/mg)	STADE	C4H(U/mg)	STADE	4CL(U/mg)	STADE
1	0.16	0.18	0.16	0.17	0.01		0.051	0.051	0.052	0.051	0.001	0.018	0.017	0.017	0.017	0.001	0.035	0.034	0.033	0.034	0.001		30	10	10	10	20	10
3	0.18	0.22	0.2	0.2	0.02		0.241	0.241	0.238	0.24	0.002	0.182	0.181	0.178	0.18	0.002	0.158	0.161	0.161	0.16	0.002		120	11	90	11	80	11
5	0.24	0.22	0.24	0.23	0.01		0.666	0.667	0.667	0.667	0.001	0.202	0.201	0.201	0.201	0.001	0.254	0.254	0.252	0.253	0.001		290	12	87.5	12	110	12
7	0.22	0.24	0.2	0.22	0.02		0.563	0.568	0.569	0.567	0.003	0.221	0.222	0.216	0.22	0.003	0.431	0.434	0.428	0.431	0.003		257.6	13	100	13	196.1	13
9	0.26	0.28	0.26	0.27	0.01		0.896	0.894	0.892	0.894	0.002	0.317	0.318	0.32	0.318	0.002	0.416	0.413	0.413	0.414	0.002		331	15	117.8	15	153.5	15
11	0.16	0.18	0.16	0.17	0.01		0.595	0.596	0.597	0.595	0.001	0.233	0.232	0.231	0.232	0.001	0.318	0.318	0.316	0.317	0.001		350	11	136.6	11	186.6	11
13	0.28	0.26	0.29	0.28	0.02		1.091	1.091	1.094	1.092	0.002	0.392	0.394	0.391	0.392	0.002	0.701	0.701	0.698	0.7	0.002		390	10	140	10	250	10
15	0.28	0.28	0.31	0.29	0.02		0.772	0.775	0.776	0.774	0.002	0.395	0.393	0.391	0.373	0.002	0.437	0.436	0.433	0.435	0.002		267	9	128.5	9	150	9
17	0.3	0.26	0.28	0.28	0.02		0.451	0.447	0.447	0.448	0.002	0.319	0.316	0.315	0.317	0.002	0.394	0.391	0.391	0.392	0.002		160	12	113.3	12	140	12
								PAL					C4H					4CL
Time (h)	Protein concentration(mg/mL)			mean value	standard deviation		Absorbance(290 nm)			mean value	STADE	Absorbance( 340 nm )			mean value	STADE	Absorbance( 333 nm )			mean value	STADE		PAL(U/mg)	STADE	C4H(U/mg)	STADE	4CL(U/mg)	STADE
8	0.22	0.21	0.24	0.22	0.02		0.262	0.264	0.266	0.264	0.002	0.108	0.111	0.112	0.11	0.002	0.207	0.208	0.211	0.209	0.002		120	10	50	10	95	10
12	0.21	0.24	0.23	0.23	0.02		0.367	0.367	0.37	0.368	0.002	0.137	0.137	0.141	0.138	0.002	0.252	0.253	0.255	0.253	0.002		160	9	60	9	110	9
16	0.22	0.23	0.25	0.23	0.02		0.412	0.414	0.416	0.414	0.002	0.159	0.162	0.163	0.161	0.002	0.275	0.276	0.278	0.276	0.002		180	8	70	8	120	8
20	0.26	0.25	0.28	0.26	0.02		0.518	0.521	0.524	0.521	0.003	0.233	0.233	0.235	0.234	0.001	0.337	0.339	0.339	0.338	0.001		200	13	90	5	130	5
24	0.21	0.23	0.26	0.23	0.03		0.539	0.542	0.547	0.543	0.004	0.275	0.277	0.279	0.277	0.002	0.426	0.429	0.43	0.428	0.002		236.3	12	120.3	7	186.3	7
28	0.24	0.23	0.29	0.25	0.03		0.798	0.802	0.806	0.802	0.004	0.421	0.424	0.429	0.425	0.004	0.471	0.477	0.478	0.475	0.004		320	12	170	12	190	12
32	0.22	0.23	0.26	0.24	0.02		0.718	0.721	0.722	0.72	0.002	0.431	0.434	0.435	0.433	0.002	0.478	0.481	0.482	0.48	0.002		300	11	180.3	11	200	11
40	0.24	0.25	0.28	0.26	0.02		1.063	1.067	1.068	1.066	0.003	0.511	0.511	0.512	0.511	0.001	0.595	0.596	0.597	0.596	0.001		410	14	196.1	4	229.2	4
48	0.24	0.22	0.26	0.24	0.02		0.958	0.961	0.964	0.961	0.003	0.408	0.408	0.409	0.408	0.001	0.551	0.552	0.552	0.552	0.001		400	15	170	5	230	5
56	0.28	0.26	0.29	0.28	0.02		1.089	1.093	1.094	1.092	0.003	0.392	0.392	0.393	0.392	0.001	0.701	0.699	0.701	0.7	0.001		390	16	140	6	250	6
64	0.26	0.24	0.26	0.25	0.01		0.795	0.796	0.797	0.796	0.001	0.273	0.273	0.274	0.273	0.001	0.427	0.427	0.428	0.427	0.001		318.2	11	109.1	7	170.9	7
72	0.22	0.21	0.23	0.22	0.01		0.515	0.516	0.516	0.516	0.001	0.321	0.321	0.322	0.321	0.001	0.296	0.296	0.297	0.296	0.001		234.6	9	146.1	9	134.6	9
Using Tyr as the substrates								TAL					4CL
Try (mmol/L)	Protein concentration(mg/mL)			mean value	standard deviation		Absorbance(315 nm)			mean value	STADE	Absorbance( 333 nm )			mean value	STADE		TAL(U/mg)	STADE	4CL(U/mg)	STADE
1	0.21	0.21	0.22	0.21	0.01		0.106	0.106	0.104	0.105	0.001	0.043	0.042	0.041	0.042	0.001		50	8	20	9
3	0.24	0.24	0.23	0.24	0.01		0.361	0.361	0.359	0.36	0.001	0.253	0.251	0.251	0.252	0.001		150	10	105	8
5	0.28	0.31	0.28	0.29	0.02		0.785	0.782	0.782	0.783	0.002	0.589	0.591	0.587	0.589	0.002		270	9	203	9
7	0.26	0.25	0.26	0.26	0.01		0.911	0.911	0.898	0.91	0.001	0.637	0.638	0.636	0.637	0.001		350	11	245	8
9	0.26	0.27	0.26	0.26	0.01		0.831	0.832	0.833	0.832	0.001	0.571	0.573	0.571	0.572	0.001		320	12	220	9
11	0.24	0.25	0.25	0.25	0.01		0.774	0.773	0.772	0.773	0.001	0.414	0.412	0.412	0.413	0.001		309	9	165	10
								TAL					4CL
Time (h)	Protein concentration(mg/mL)			mean value	standard deviation		Absorbance(315 nm)			mean value	STADE	Absorbance( 333 nm )			mean value	STADE		TAL(U/mg)	STADE	4CL(U/mg)	STADE
8	0.24	0.22	0.24	0.23	0.01		0.091	0.091	0.093	0.092	0.001	0.003	0.002	0.004	0.003	0.001		40	8	30	8
16	0.26	0.26	0.27	0.26	0.01		0.313	0.313	0.311	0.312	0.001	0.011	0.011	0.009	0.011	0.001		120	9	114	9
24	0.22	0.22	0.24	0.23	0.01		0.62	0.622	0.622	0.621	0.001	0.025	0.024	0.024	0.024	0.001		270	10	239	7
32	0.26	0.24	0.26	0.25	0.01		0.951	0.951	0.949	0.95	0.001	0.031	0.031	0.032	0.031	0.001		380	11	305	8
40	0.28	0.31	0.28	0.29	0.02		1.098	1.096	1.094	1.096	0.002	0.056	0.054	0.053	0.054	0.002		378	9	270	9
48	0.3	0.31	0.28	0.3	0.02		1.053	1.051	1.049	1.051	0.002	0.051	0.049	0.047	0.049	0.002		350	10	245	8
56	0.28	0.29	0.28	0.28	0.01		0.897	0.897	0.895	0.896	0.001	0.02	0.021	0.022	0.021	0.001		320	9	208	7

## Sheet: glucose
Using glucose as the substrates
										48h
20g/L glucose		Production of PDG(mg/L)								Substrates (mmol/L)		Production of PDG(mg/L)
	reaction time(h)	three points of the value			mean value	standard deviation						three points of the value			mean value	standard deviation
	8	0.03	0.05	0.07	0.05	0.02					0	0	0	0	0	0
	16	0.09	0.11	0.14	0.11	0.03					5	0.04	0.06	0.08	0.06	0.02
	24	0.33	0.35	0.37	0.35	0.02					10	0.06	0.092	0.11	0.09	0.03
	32	0.38	0.41	0.43	0.41	0.03					15	0.65	0.66	0.69	0.67	0.02
	40	0.48	0.51	0.52	0.5	0.02					20	0.68	0.72	0.74	0.71	0.03
	48	0.68	0.72	0.74	0.71	0.03					25	0.62	0.64	0.66	0.64	0.02
	56	0.57	0.61	0.62	0.6	0.03					30	0.52	0.54	0.58	0.55	0.03
											35	0.23	0.24	0.29	0.25	0.03
		Production of Pin (mg/L)								Substrates (mmol/L)		Production of Pin(mg/L)
	reaction time(h)	three points of the value			mean value	standard deviation						three points of the value			mean value	standard deviation
	8	1.11	1.61	2.06	1.59	0.48					0	0	0	0	0	0
	16	3.21	3.77	4.26	3.75	0.53					5	2.38	2.88	2.91	2.72	0.3
	24	5.31	5.82	6.32	5.82	0.51					10	4.01	4.76	4.96	4.58	0.5
	32	6.35	6.98	7.41	6.91	0.53					15	8.52	8.89	9.29	8.9	0.39
	40	7.41	7.92	8.41	7.91	0.5					20	11.08	11.58	12.09	11.58	0.51
	48	11.08	11.58	12.09	11.58	0.51					25	10.51	10.88	11.09	10.83	0.29
	56	8.15	8.66	9.14	8.65	0.5					30	9.02	9.48	9.89	9.46	0.44
											35	7.01	7.36	7.68	7.35	0.34
										Substrates (mmol/L)		Production of p-coumaric acid (mg/L)
		Production of p-coumaric acid (mg/L)										three points of the value			mean value	standard deviation
	reaction time(h)	three points of the value			mean value	standard deviation					0	0	0	0	0	0
	8	0.09	0.11	0.14	0.12	0.021					5	0.22	0.24	0.26	0.24	0.02
	16	0.27	0.29	0.33	0.3	0.031					10	0.28	0.31	0.32	0.3	0.02
	24	0.37	0.41	0.42	0.4	0.031					15	0.37	0.39	0.43	0.4	0.03
	32	0.48	0.51	0.51	0.5	0.021					20	0.56	0.59	0.61	0.59	0.02
	40	0.52	1	0.81	0.71	0.031					25	0.38	0.41	0.44	0.41	0.03
	48	0.56	0.59	0.61	0.59	0.031					30	0.29	0.29	0.34	0.31	0.03
	56	0.49	0.51	0.52	0.51	0.02					35	0.21	0.22	0.25	0.23	0.02
										Substrates (mmol/L)		Production of cinnamic acid (mg/L)
		Production of cinnamic acid (mg/L)										three points of the value			mean value	standard deviation
	reaction time(h)	three points of the value			mean value	standard deviation					0	0	0	0	0	0
	8	0.34	0.45	0.72	0.5	0.2					5	0.72	0.91	1.14	0.92	0.21
	16	1.14	1.52	1.85	1.5	0.36					10	1.23	1.45	1.67	1.45	0.22
	24	2.31	2.67	2.82	2.6	0.26					15	2.11	2.39	2.61	2.37	0.25
	32	6.61	6.98	7.21	6.93	0.3					20	5.32	5.58	5.72	5.54	0.2
	40	5.91	6.22	6.46	6.2	0.28					25	3.12	3.34	3.61	3.36	0.25
	48	5.32	5.58	5.72	5.54	0.2					30	1.51	1.73	1.92	1.72	0.21
	56	4.91	5.12	5.34	5.12	0.22					35	1.22	1.41	1.61	1.41	0.2
		Production of Phe (mg/L)								Substrates (mmol/L)		Production of Phe (mg/L)
	reaction time(h)	three points of the value			mean value	standard deviation						three points of the value			mean value	standard deviation
	8	59.21	62.21	64.92	62.11	2.86					0	0	0	0	0	0
	16	65.21	70.08	75.14	70.14	4.97					5	35.61	38.22	41.32	38.38	2.86
	24	84.21	87.2	90.13	87.18	2.96					10	56.14	58.66	60.14	58.31	2.02
	32	143.12	148.69	150.96	147.59	4.03					15	83.21	88.21	90.27	87.23	3.63
	40	131.02	135.21	139.41	135.21	4.2					20	123.11	126.49	128.98	126.18	3
	48	123.11	126.49	128.98	126.19	3					25	94.52	98.98	100.11	97.87	2.96
	56	115.21	118.88	119.98	118.02	2.5					30	99.98	101.24	103.61	101.61	1.84
											35	71.96	75.12	77.82	74.97	2.93
